# Supplementary material for: Impact of Preexisting Interstitial Lung Disease on Acute, Extensive Radiation Pneumonitis: Retrospective Analysis of Patients with Lung Cancer
Source: PLoS One. 2015 Oct 13;10(10):e0140437. doi: 10.1371/journal.pone.0140437 (PMC4603947; doi:10.1371/journal.pone.0140437)
Supplement: S1 Table — (XLSX) [file pone.0140437.s001.xlsx]

## Sheet: Table S1
Case no	Pre-ILD	Area occupied by ILD ≧10%	Definite/possible UIP	％VC	%FEV1.0	%DLCO	LDH	CRP	PS ≧2	AERP
1	no	NA	NA	94.9	90.6	100.2	224	1.8	no	no
2	no	NA	NA	83.1	79.9	134.7	NE	NE	no	no
3	no	NA	NA	71.9	69.6	NE	237	2.2	no	no
4	no	NA	NA	NE	NE	NE	244	0.2	no	no
5	no	NA	NA	NE	NE	NE	176	0.2	no	no
6	no	NA	NA	NE	NE	NE	745	1.7	no	no
7	no	NA	NA	NE	NE	NE	256	12.5	no	no
8	no	NA	NA	63.6	36.9	NE	182	NE	no	no
9	no	NA	NA	63.6	36.9	NE	173	NE	no	no
10	no	NA	NA	110.1	88.6	98.6	189	0.1	no	no
11	yes	no	no	55.8	35.3	NE	214	0.3	no	no
12	no	NA	NA	78.2	74.2	124.1	171	0.3	yes	no
13	no	NA	NA	78.2	74.2	124.1	184	NE	yes	no
14	no	NA	NA	NE	NE	NE	278	0.1	yes	no
15	no	NA	NA	NE	NE	NE	264	2.5	no	no
16	no	NA	NA	NE	NE	NE	368	0.4	no	no
17	no	NA	NA	NE	NE	NE	183	0.1	no	no
18	no	NA	NA	78.5	82.4	104.5	197	0	no	no
19	no	NA	NA	99.6	102	NE	148	4.6	no	no
20	no	NA	NA	99.6	102	NE	194	0.2	no	no
21	no	NA	NA	99.5	102	NE	88	15.5	yes	no
22	no	NA	NA	NE	NE	NE	202	0.1	no	no
23	no	NA	NA	NE	NE	NE	152	0.1	no	no
24	no	NA	NA	77.3	82.1	86.3	176	0.1	no	no
25	no	NA	NA	NE	NE	NE	244	0.3	no	no
26	no	NA	NA	87.5	61.7	NE	261	0	no	no
27	no	NA	NA	55	59.5	NE	205	NE	no	no
28	no	NA	NA	95.5	75.6	81.7	195	NE	no	no
29	no	NA	NA	95.5	75.6	NE	202	0.1	no	no
30	no	NA	NA	95.5	75.6	NE	203	0.4	no	no
31	no	NA	NA	NE	NE	NE	167	0.2	no	no
32	no	NA	NA	111.6	95.6	103.7	226	NE	no	no
33	yes	no	yes	88.1	88.7	62.8	266	0.3	yes	yes
34	no	NA	NA	NE	NE	NE	161	0.1	no	no
35	no	NA	NA	75.7	71.6	65.7	171	0.1	no	no
36	no	NA	NA	53.1	51.6	NE	147	0.8	yes	no
37	no	NA	NA	76.5	60.3	NE	149	0.4	no	no
38	no	NA	NA	NE	NE	NE	311	8.9	yes	no
39	no	NA	NA	NE	NE	NE	205	NE	no	no
40	no	NA	NA	NE	NE	NE	240	1.1	yes	no
41	no	NA	NA	NE	NE	NE	142	0.2	no	no
42	no	NA	NA	NE	NE	NE	228	0.2	yes	no
43	yes	no	yes	NE	NE	NE	213	6.6	no	no
44	no	NA	NA	73.9	38.3	NE	163	0.4	no	no
45	no	NA	NA	NE	NE	NE	257	0.5	no	no
46	yes	no	no	95.3	71.7	128	203	1.5	no	no
47	no	NA	NA	NE	NE	NE	293	NE	yes	no
48	no	NA	NA	87.4	79.4	98.9	175	0.2	no	no
49	no	NA	NA	76.5	78.4	44.9	294	NE	no	no
50	no	NA	NA	82.1	81.6	95.6	174	0.1	yes	no
51	no	NA	NA	NE	NE	NE	168	0.2	yes	no
52	no	NA	NA	NE	NE	NE	202	4.1	yes	no
53	no	NA	NA	92.3	77.2	70.5	158	0.1	no	no
54	yes	yes	yes	71.8	84.1	NE	761	1.8	yes	yes
55	no	NA	NA	72.5	68.3	87.7	158	0.1	yes	no
56	no	NA	NA	108.2	80.2	128.3	155	0.4	no	no
57	no	NA	NA	NE	NE	NE	217	0.1	no	no
58	yes	no	yes	NE	NE	NE	204	NE	no	no
59	no	NA	NA	NE	NE	NE	203	0.4	yes	no
60	no	NA	NA	NE	NE	NE	219	15.3	yes	no
61	no	NA	NA	84	97.5	NE	263	0.1	no	no
62	no	NA	NA	NE	NE	NE	442	3	yes	no
63	no	NA	NA	NE	NE	NE	193	0	no	no
64	no	NA	NA	103.5	91.7	75.9	297	5.7	no	no
65	no	NA	NA	NE	NE	NE	184	0.2	yes	no
66	no	NA	NA	90.6	75.2	79.9	283	0.5	yes	no
67	no	NA	NA	70.7	60.9	NE	249	2.2	yes	no
68	no	NA	NA	NE	NE	NE	173	2.1	no	no
69	no	NA	NA	73.8	45.1	NE	390	1.1	yes	no
70	no	NA	NA	NE	NE	NE	104	5.1	yes	no
71	no	NA	NA	58.9	62.5	62.2	176	0.1	no	no
72	no	NA	NA	58.9	62.5	NE	190	0.1	no	no
73	no	NA	NA	118.1	117.2	106.2	231	0.1	no	no
74	yes	no	yes	93.4	84.4	125.8	420	13.1	yes	no
75	no	NA	NA	94.1	89.9	NE	208	0.1	no	no
76	no	NA	NA	98.4	103.3	NE	201	0.2	yes	no
77	no	NA	NA	NE	NE	NE	350	1.4	yes	no
78	no	NA	NA	57.4	45.2	NE	138	2.2	yes	no
79	no	NA	NA	58.2	41	89.2	168	0.2	yes	no
80	no	NA	NA	58.2	41	NE	137	3.2	yes	no
81	no	NA	NA	69.6	45.2	67.6	200	NE	no	no
82	yes	no	yes	102.4	81.8	59.6	215	4.1	no	no
83	no	NA	NA	96.5	85.7	88.6	140	NE	yes	no
84	no	NA	NA	NE	NE	NE	914	6.9	yes	no
85	no	NA	NA	NE	NE	NE	443	3.2	no	no
86	no	NA	NA	NE	NE	NE	334	0.2	no	no
87	yes	no	yes	51.8	39	NE	309	0.1	yes	no
88	yes	no	no	75.1	92.5	97.1	389	0.5	yes	no
89	no	NA	NA	93.4	99.1	NE	311	0.1	no	no
90	no	NA	NA	100.4	64	NE	134	NE	no	no
91	no	NA	NA	100	80.3	NE	158	0.3	no	no
92	no	NA	NA	98.1	81.8	99.1	151	10.7	no	no
93	no	NA	NA	61.9	58.1	46.7	134	2.1	no	no
94	no	NA	NA	76.5	93.9	NE	167	0.1	no	no
95	no	NA	NA	NE	NE	NE	153	0.9	no	no
96	no	NA	NA	53.6	58	NE	482	13.7	yes	no
97	no	NA	NA	103.1	92.9	NE	802	30.6	yes	no
98	no	NA	NA	75.1	55.4	NE	199	2	no	no
99	no	NA	NA	108	80.8	47.4	214	19.6	no	no
100	no	NA	NA	NE	NE	NE	177	0.6	no	no
101	no	NA	NA	NE	NE	NE	242	1.4	yes	no
102	no	NA	NA	NE	NE	NE	228	0.2	yes	no
103	no	NA	NA	49.8	62.9	NE	238	0.3	yes	no
104	yes	no	yes	91.2	94.9	NE	202	0.9	no	no
105	no	NA	NA	80.1	82.9	99	247	0.5	yes	no
106	yes	no	no	77	78.9	NE	284	0.2	no	no
107	no	NA	NA	104.5	86.2	NE	172	0.1	no	no
108	no	NA	NA	104.5	86.2	NE	172	0.1	no	no
109	no	NA	NA	104.5	86.2	NE	259	0.6	no	no
110	no	NA	NA	87.4	80.8	50.9	228	0.5	no	no
111	no	NA	NA	NE	NE	NE	341	0.3	yes	no
112	no	NA	NA	NE	NE	NE	220	3.7	yes	no
113	no	NA	NA	NE	NE	NE	334	3.3	no	no
114	no	NA	NA	74	57.9	43.9	204	7.1	no	no
115	no	NA	NA	106.7	90.8	76.7	157	7.2	no	no
116	no	NA	NA	NE	NE	NE	222	0.3	no	no
117	no	NA	NA	NE	NE	NE	187	4.1	yes	no
118	no	NA	NA	108.4	120.2	72.3	151	0.5	no	no
119	no	NA	NA	101.7	92.4	85.4	150	2	no	no
120	no	NA	NA	92.4	106.9	NE	168	NE	no	no
121	no	NA	NA	NE	NE	NE	146	16.7	yes	no
122	no	NA	NA	101.4	82.5	100.5	166	NE	no	no
123	no	NA	NA	82.3	35.5	108.3	208	0.1	no	no
124	yes	no	no	NE	NE	NE	244	NE	no	no
125	no	NA	NA	NE	NE	NE	168	0.2	no	no
126	no	NA	NA	NE	NE	NE	135	0.5	yes	no
127	no	NA	NA	NE	NE	NE	462	6.8	yes	no
128	no	NA	NA	77.8	73.7	75.4	247	NE	no	no
129	no	NA	NA	NE	NE	NE	173	0.2	no	no
130	no	NA	NA	85.6	72.9	69.4	271	0.8	no	no
131	no	NA	NA	98.1	107.6	NE	130	0.5	no	no
132	no	NA	NA	98.1	107.6	NE	151	7.1	yes	no
133	no	NA	NA	94.4	86.9	75.2	118	0.5	no	no
134	no	NA	NA	56.6	64.6	101.2	108	19	yes	no
135	no	NA	NA	70.9	61.2	NE	175	0.2	no	no
136	no	NA	NA	103.8	113.6	NE	294	NE	yes	no
137	no	NA	NA	113.6	101.8	80.7	204	0.2	no	no
138	no	NA	NA	116.9	99.3	59.9	244	0.4	no	no
139	no	NA	NA	87.6	92.9	NE	179	4.7	yes	no
140	no	NA	NA	81.1	89.6	NE	175	NE	no	no
141	no	NA	NA	81.1	89.6	NE	188	NE	no	no
142	no	NA	NA	52.1	64.1	91.8	155	5.4	no	no
143	no	NA	NA	118.7	120.5	91.4	228	2.5	no	no
144	no	NA	NA	NE	NE	NE	218	NE	yes	no
145	no	NA	NA	NE	NE	NE	78	NE	no	no
146	no	NA	NA	NE	NE	NE	88	NE	no	no
147	no	NA	NA	94.3	91.6	93.2	179	0.1	no	no
148	no	NA	NA	80.4	41.1	NE	144	0.8	yes	no
149	no	NA	NA	95.1	84.6	124.9	152	0.1	no	no
150	no	NA	NA	95.1	84.6	NE	185	NE	no	no
151	no	NA	NA	95.1	84.6	NE	168	NE	no	no
152	no	NA	NA	NE	NE	NE	188	0.2	yes	no
153	no	NA	NA	59.4	63.9	88.8	209	1.2	no	no
154	no	NA	NA	93.6	98.3	NE	516	1.1	no	no
155	no	NA	NA	93.6	98.3	99.1	234	1.3	no	no
156	no	NA	NA	107.5	105	NE	247	NE	no	no
157	yes	yes	no	72.2	NE	NE	337	8.6	yes	no
158	no	NA	NA	92.4	94.7	87.5	297	NE	no	no
159	no	NA	NA	NE	NE	NE	174	0.1	no	no
160	no	NA	NA	NE	NE	NE	177	NE	no	no
161	no	NA	NA	92.6	81.4	89	233	0.1	no	no
162	no	NA	NA	79.7	84.7	106	285	2.7	no	no
163	no	NA	NA	84	86.3	NE	255	1.5	no	no
164	no	NA	NA	65.6	53.1	107.8	161	6.7	no	no
165	no	NA	NA	65.6	53.1	NE	161	6.7	no	no
166	no	NA	NA	133.6	94.6	65.2	199	NE	no	no
167	no	NA	NA	133.6	94.6	NE	207	NE	no	no
168	no	NA	NA	53.7	84.7	64	186	NE	no	no
169	no	NA	NA	121.8	94.8	76.7	239	NE	no	no
170	no	NA	NA	67.3	68.6	NE	203	NE	no	no
171	no	NA	NA	67.3	68.6	NE	190	NE	no	no
172	no	NA	NA	94.6	92.2	NE	218	0.3	no	no
173	no	NA	NA	NE	NE	NE	956	9.4	no	no
174	no	NA	NA	99.6	101.9	NE	206	0.4	no	no
175	yes	no	yes	75.4	67.8	103.6	187	1.9	no	no
176	no	NA	NA	84.7	98.9	81.7	121	3.1	yes	no
177	no	NA	NA	87.9	88.9	102.8	191	0.3	no	no
178	yes	no	no	57.1	58.6	54.6	157	2.8	no	no
179	yes	no	no	76.9	74.3	48.9	144	0.1	no	no
180	no	NA	NA	NE	NE	NE	166	NE	yes	no
181	no	NA	NA	118	112.4	145.6	161	0.1	no	no
182	no	NA	NA	NE	NE	NE	138	0.2	no	no
183	no	NA	NA	101.8	87.3	107.2	193	0.2	no	no
184	no	NA	NA	90.2	71.3	84	235	7.5	no	no
185	yes	no	yes	81.5	80	NE	233	12.2	no	no
186	yes	no	yes	79.1	84.3	49.4	245	0.8	no	no
187	no	NA	NA	67.1	84	NE	300	NE	no	no
188	no	NA	NA	59.5	29.6	NE	173	0.2	yes	no
189	no	NA	NA	117.2	111.8	154.1	187	0.1	no	no
190	no	NA	NA	65.8	69.8	NE	245	NE	no	no
191	no	NA	NA	83.8	75.9	98.5	192	NE	no	no
192	no	NA	NA	103	86.7	NE	183	3.5	no	no
193	no	NA	NA	114	121.4	134.7	303	1.5	yes	no
194	no	NA	NA	NE	NE	NE	317	1.6	yes	no
195	no	NA	NA	108.1	101.7	NE	180	0.1	no	no
196	no	NA	NA	83.1	58.7	77.3	203	1.7	yes	no
197	no	NA	NA	94.5	85.4	89.2	391	NE	no	no
198	no	NA	NA	77.8	63.1	117.9	202	0.1	no	no
199	yes	no	yes	NE	NE	NE	290	0.3	no	no
200	no	NA	NA	71	70.6	NE	629	2.1	no	no
201	no	NA	NA	133.2	120.7	147.9	142	0.5	no	no
202	no	NA	NA	103.4	94.1	93.6	234	NE	no	no
203	yes	no	no	85.2	69.2	42.9	216	1.3	no	no
204	yes	no	no	88.6	77.2	NE	287	0.7	no	no
205	no	NA	NA	74.4	67.8	NE	607	9	yes	no
206	no	NA	NA	NE	NE	NE	164	0.1	no	no
207	yes	no	yes	68.8	67.8	NE	217	1	yes	no
208	no	NA	NA	108.9	106.9	93	172	0.6	no	no
209	yes	no	yes	86.6	85.3	84.7	197	0.8	no	no
210	no	NA	NA	116	81.4	NE	200	0.1	yes	no
211	no	NA	NA	109	77.6	NE	198	0.1	yes	no
212	no	NA	NA	107.6	81	85.8	251	NE	yes	no
213	yes	no	no	88.6	74.3	NE	267	NE	no	no
214	no	NA	NA	74.2	57.7	NE	146	0.5	no	no
215	no	NA	NA	107.7	100.5	110.8	341	0.1	no	no
216	no	NA	NA	79.8	70.3	95.3	184	0.1	no	no
217	no	NA	NA	NE	NE	NE	331	25.4	yes	no
218	no	NA	NA	NE	NE	NE	276	23	no	no
219	no	NA	NA	56.6	64.3	NE	465	0.3	yes	no
220	no	NA	NA	56.6	64.3	NE	241	0.5	yes	no
221	no	NA	NA	95.6	98	97.1	198	0.4	no	no
222	no	NA	NA	NE	NE	NE	243	NE	no	no
223	no	NA	NA	65	45.5	97.3	146	8.9	no	no
224	no	NA	NA	NE	NE	NE	210	12.7	yes	no
225	no	NA	NA	NE	NE	NE	173	24.3	no	no
226	yes	no	no	63	59	53	161	12.2	no	yes
227	no	NA	NA	80.4	76.7	NE	153	0.4	no	no
228	no	NA	NA	80.4	76.7	NE	164	25.7	no	no
229	no	NA	NA	113.5	103.4	NE	207	0.8	no	no
230	no	NA	NA	102.9	105.2	103.4	248	NE	no	no
231	yes	no	no	84.9	60.1	89.9	175	0.3	yes	no
232	no	NA	NA	62.8	50.5	NE	231	0.1	no	no
233	no	NA	NA	124.1	90.5	157	168	NE	no	no
234	no	NA	NA	78.1	92	76.2	236	0.1	no	no
235	no	NA	NA	NE	NE	NE	203	NE	no	no
236	no	NA	NA	NE	NE	NE	148	7.7	yes	no
237	no	NA	NA	95.3	88.2	70.7	246	1	no	no
238	no	NA	NA	95.3	88.2	NE	241	8.3	no	no
239	no	NA	NA	54.5	37.6	89.9	233	17.3	yes	no
240	no	NA	NA	85.2	87.8	103.5	131	4.8	no	no
241	no	NA	NA	NE	NE	NE	163	8.6	no	no
242	no	NA	NA	102.5	107.1	105.6	326	0.1	no	yes
243	no	NA	NA	NE	NE	NE	260	0.5	yes	no
244	no	NA	NA	NE	NE	NE	181	0.7	no	no
245	no	NA	NA	103.1	101.4	103.7	129	1.3	no	no
246	no	NA	NA	79.6	79.6	NE	270	11.1	no	no
247	no	NA	NA	64.6	62.5	102.8	319	NE	no	no
248	no	NA	NA	62.7	58.4	76.3	177	0.9	no	no
249	no	NA	NA	61.5	44.5	NE	140	NE	no	no
250	no	NA	NA	61.5	44.5	NE	236	NE	no	no
251	no	NA	NA	71.8	60.7	60.6	153	2.7	no	no
252	no	NA	NA	81.9	63.7	44.7	787	1.2	no	no
253	no	NA	NA	112.8	106.8	NE	209	2.6	no	no
254	no	NA	NA	80.8	45.6	84.1	234	0.4	no	no
255	no	NA	NA	65.1	77.8	85.2	235	0.4	yes	no
256	no	NA	NA	NE	NE	NE	378	2.6	no	no
257	no	NA	NA	68.4	74	NE	179	NE	no	no
258	no	NA	NA	119.9	115.5	61.5	174	0.2	no	no
259	no	NA	NA	NE	NE	NE	449	3.3	no	no
260	no	NA	NA	NE	NE	NE	201	6.3	yes	no
261	yes	no	yes	NE	NE	NE	302	0.2	yes	no
262	no	NA	NA	78.2	65.8	NE	NE	8.7	no	no
263	no	NA	NA	78.2	65.8	NE	294	13	yes	no
264	yes	no	no	100	73.2	NE	222	NE	no	no
265	yes	no	no	93.2	85.6	NE	176	10.3	no	no
266	no	NA	NA	NE	NE	NE	189	7.3	yes	no
267	no	NA	NA	72.6	71	91.7	237	NE	no	no
268	yes	yes	yes	78.1	68.8	72.5	188	6.3	no	no
269	no	NA	NA	NE	NE	NE	464	3.1	yes	no
270	no	NA	NA	62.4	46.9	NE	296	0.2	yes	no
271	no	NA	NA	NE	NE	NE	328	1.2	yes	no
272	no	NA	NA	96.4	60.1	106	266	0.4	no	no
273	no	NA	NA	104.6	97.4	NE	215	NE	no	no
274	no	NA	NA	104.6	97.4	NE	215	NE	no	no
275	no	NA	NA	92.4	60.9	NE	161	0.5	no	no
276	no	NA	NA	80.4	85	91.3	212	3.9	yes	no
277	no	NA	NA	74.8	83.9	NE	142	0.4	no	no
278	no	NA	NA	142.6	120.9	144.5	230	NE	no	no
279	no	NA	NA	NE	NE	NE	363	13.5	no	no
280	no	NA	NA	93.4	104.9	NE	288	0.1	no	no
281	no	NA	NA	NE	NE	NE	373	NE	no	no
282	no	NA	NA	NE	NE	NE	200	0.1	yes	no
283	yes	no	yes	83.4	98.7	122	139	0.4	no	no
284	no	NA	NA	69.3	39.4	82.8	212	5.8	yes	no
285	yes	yes	yes	65.4	70.3	48.6	438	NE	yes	no
286	no	NA	NA	104.7	105.2	NE	239	2.3	no	no
287	no	NA	NA	NE	NE	NE	420	6.7	no	no
288	no	NA	NA	NE	NE	NE	212	2.3	no	no
289	no	NA	NA	59.5	57.2	NE	366	6.1	no	no
290	no	NA	NA	94.4	68.1	101.7	382	NE	no	no
291	yes	yes	yes	NE	NE	NE	452	NE	no	no
292	no	NA	NA	92.6	94.5	81.7	224	0	no	no
293	no	NA	NA	107	88.6	77.7	121	0.8	yes	no
294	no	NA	NA	56.1	55.3	49.4	143	0.2	yes	no
295	yes	no	no	95.1	89	NE	209	8.4	yes	no
296	no	NA	NA	106.3	113.2	86.6	257	3.8	no	no
297	no	NA	NA	109.8	114.7	104.8	191	0.2	no	no
298	no	NA	NA	63.4	73.1	73.5	180	NE	no	no
299	no	NA	NA	100.7	97.9	108.5	248	0.1	no	no
300	no	NA	NA	NE	66	62.1	218	0.1	no	no
301	no	NA	NA	102.4	84.1	NE	265	0.2	no	no
302	no	NA	NA	107.2	86.6	87.3	1032	NE	yes	no
303	no	NA	NA	99.4	85.9	96.3	191	0.6	no	no
304	no	NA	NA	85.2	68.1	NE	179	0.1	no	no
305	no	NA	NA	85.2	68.1	NE	173	0.1	no	no
306	no	NA	NA	94.7	71.1	79.7	184	0.3	no	no
307	no	NA	NA	NE	NE	NE	233	16	yes	no
308	no	NA	NA	NE	NE	NE	207	11.7	yes	no
309	no	NA	NA	NE	NE	NE	220	0.1	no	no
310	no	NA	NA	107.5	115.5	NE	189	0.1	no	no
311	no	NA	NA	71.5	40.1	NE	202	0.1	no	no
312	no	NA	NA	110.4	87.2	116.7	250	0.1	no	no
313	no	NA	NA	50.9	41.5	NE	146	0.2	no	no
314	no	NA	NA	80.9	65.2	118.6	238	0.2	yes	no
315	no	NA	NA	58.1	61.5	74.3	256	0.9	yes	no
316	no	NA	NA	90.9	83.7	88.9	218	0.2	no	no
317	no	NA	NA	NE	NE	NE	238	4.1	no	no
318	no	NA	NA	91.6	65.1	119.1	138	0.9	no	no
319	no	NA	NA	102.9	91.6	NE	220	0.3	no	no
320	no	NA	NA	NE	NE	NE	516	2.7	no	no
321	no	NA	NA	NE	NE	NE	559	24.9	yes	no
322	no	NA	NA	NE	NE	NE	263	1	no	no
323	no	NA	NA	135.9	127	86.2	194	0.1	no	no
324	no	NA	NA	86.4	40.4	NE	180	0.2	no	no
325	no	NA	NA	124.7	86.1	112	162	0.2	no	no
326	no	NA	NA	105.2	81.5	NE	2882	4.6	no	no
327	no	NA	NA	88	77.4	NE	181	1	no	no
328	no	NA	NA	99.3	77.5	87.2	216	0.1	no	no
329	no	NA	NA	96.8	78.6	NE	175	0.1	no	no
330	no	NA	NA	93.2	89.9	99.9	229	0.1	no	no
331	no	NA	NA	NE	NE	NE	237	1.3	no	no
332	no	NA	NA	95.7	86.3	NE	180	0.7	no	no
333	no	NA	NA	91.2	76.4	NE	271	14.6	yes	no
334	no	NA	NA	94.7	94.5	104.2	173	0.2	no	no
335	no	NA	NA	NE	NE	NE	174	0.1	no	no
336	no	NA	NA	NE	NE	NE	174	0.1	no	no
337	no	NA	NA	NE	NE	NE	414	NE	yes	no
338	no	NA	NA	116.5	112.1	94.6	149	0.1	no	no
339	no	NA	NA	83.3	60.6	NE	174	0.3	yes	no
340	no	NA	NA	79	48.2	NE	230	2.2	no	no
341	no	NA	NA	NE	NE	NE	504	1.2	yes	no
342	no	NA	NA	100	94.2	110.6	237	0.5	no	no
343	no	NA	NA	94.1	57.5	76	194	0.1	no	no
344	no	NA	NA	102	115.7	NE	235	0.1	no	no
345	no	NA	NA	104.2	51.6	NE	158	0.15	no	no
346	no	NA	NA	91.8	88	74.7	241	0.3	no	no
347	no	NA	NA	NE	NE	NE	268	1.3	no	no
348	no	NA	NA	82.2	55.2	NE	146	0.7	no	no
349	no	NA	NA	NE	NE	NE	174	NE	no	no
350	no	NA	NA	80.4	73.7	100.6	595	7.2	yes	no
351	no	NA	NA	103	88.2	NE	169	2.9	no	no
352	no	NA	NA	123.2	115.7	115.2	223	0.2	no	no
353	no	NA	NA	105	113.4	105.1	162	0.8	no	no
354	no	NA	NA	99.4	98	81.1	219	0.1	no	no
355	yes	yes	no	88.1	85	66	337	9.9	yes	no
356	no	NA	NA	58	48.1	49.5	281	6	no	no
357	no	NA	NA	NE	NE	NE	222	0.1	yes	no
358	no	NA	NA	86.9	85.5	NE	177	0.7	no	no
359	no	NA	NA	102.9	86.8	130	196	0.1	no	no
360	no	NA	NA	64.7	56.1	96.9	199	5.5	yes	no
361	no	NA	NA	97.7	87.5	107.8	181	0.2	no	no
362	no	NA	NA	87.6	81.6	102.9	172	0.1	no	no
363	no	NA	NA	NE	NE	NE	166	0.1	no	no
364	no	NA	NA	74.8	27.6	NE	197	0.6	yes	no
365	no	NA	NA	NE	NE	NE	189	0.1	no	no
366	no	NA	NA	75	64.5	NE	170	0.6	no	no
367	no	NA	NA	97.9	74.4	NE	179	0.1	no	no
368	no	NA	NA	91	98.5	NE	328	0.1	no	no
369	no	NA	NA	57	61.9	75	166	0.1	no	no
370	no	NA	NA	72.3	52.5	NE	174	0.1	no	no
371	no	NA	NA	97.4	94	145.9	174	0.1	no	no
372	no	NA	NA	NE	NE	NE	198	15.7	no	no
373	no	NA	NA	84.3	67.7	94.5	NE	0.1	no	no
374	yes	no	no	108.2	102.9	NE	180	0.02	no	no
375	no	NA	NA	88.9	76.4	84.6	267	0.1	no	no
376	no	NA	NA	82.1	73.1	124.3	192	0.3	no	no
377	no	NA	NA	NE	NE	NE	292	2.3	no	no
378	no	NA	NA	86.1	82.7	83.8	248	0.1	no	no
379	no	NA	NA	102.9	90.4	NE	211	1.48	no	no
380	no	NA	NA	83.6	54.7	108.7	310	0.7	no	no
381	no	NA	NA	56.5	19.1	66.9	169	0.4	yes	no
382	no	NA	NA	95	88.2	NE	273	0.2	no	no
383	no	NA	NA	72.4	33.5	NE	199	6.5	no	no
384	no	NA	NA	60.4	42.6	NE	178	0.53	no	no
385	no	NA	NA	88	84.6	NE	256	0.1	no	no
386	no	NA	NA	NE	NE	NE	204	2.7	no	no
387	no	NA	NA	64.2	48.5	NE	265	9	yes	no
388	no	NA	NA	91	86.1	NE	193	0	no	no
389	no	NA	NA	83	70	NE	195	4	no	no
390	no	NA	NA	57.4	53.1	55.9	273	8.2	yes	no
391	no	NA	NA	100.5	99.3	110.3	293	0	no	no
392	no	NA	NA	116.7	73	67.7	235	0.1	no	no
393	no	NA	NA	105	100	102.5	209	0	no	no
394	no	NA	NA	85.4	NE	110.2	187	0.1	no	no
395	no	NA	NA	88.9	71.7	100.3	204	0.9	no	no
396	no	NA	NA	101	85.6	116.4	183	0.1	no	no
397	no	NA	NA	103.7	121.4	NE	195	0.1	no	no
398	no	NA	NA	74.5	75.9	NE	170	0.04	no	no
399	no	NA	NA	103.2	86	NE	279	0.07	no	no
400	no	NA	NA	62.7	51.9	NE	129	1.7	no	no
401	no	NA	NA	91.9	90.8	100.3	212	0.2	no	no
402	yes	no	no	88.5	55.3	80.1	358	1.2	yes	no
403	no	NA	NA	42	49.3	NE	170	1.6	yes	no
404	no	NA	NA	102.6	73.1	73.3	149	0.1	yes	no
405	no	NA	NA	81.1	74.1	66.6	281	0.3	no	no
406	no	NA	NA	NE	NE	NE	250	0.5	no	no
407	no	NA	NA	95.4	40.4	59.5	188	2	no	no
408	no	NA	NA	87.6	87.4	NE	121	NE	no	no
409	no	NA	NA	88.9	87.1	166.2	252	0.1	no	no
410	no	NA	NA	NE	NE	NE	128	NE	no	no
411	no	NA	NA	67.4	52	NE	348	0.1	no	no
412	no	NA	NA	NE	NE	NE	158	NE	no	no
413	yes	no	no	NE	NE	NE	162	1.2	no	no
414	no	NA	NA	NE	NE	NE	204	0.1	no	no
415	no	NA	NA	NE	NE	NE	410	1.7	no	no
416	no	NA	NA	82.2	101	130.3	171	1.9	yes	no
417	no	NA	NA	82.2	101	NE	179	NE	yes	no
418	no	NA	NA	89.9	84	109.8	NE	2.4	no	no
419	no	NA	NA	NE	NE	NE	231	1.2	yes	no
420	no	NA	NA	NE	NE	NE	270	4	no	no
421	no	NA	NA	NE	NE	NE	317	3.1	yes	no
422	no	NA	NA	NE	NE	NE	160	1.7	no	no
423	no	NA	NA	98.5	102.4	NE	182	0.1	no	no
424	no	NA	NA	94.4	103.9	112.8	334	5.3	yes	no
425	no	NA	NA	NE	NE	NE	239	NE	no	no
426	no	NA	NA	76.3	72.2	120.3	494	7.6	yes	no
427	no	NA	NA	57.8	56.8	NE	186	0.7	no	no
428	no	NA	NA	NE	NE	NE	147	0.9	no	no
429	no	NA	NA	95.4	64.9	NE	184	0.5	no	no
430	no	NA	NA	102.9	59.8	NE	283	NE	yes	no
431	yes	no	no	89	92.2	78.2	501	1.6	no	no
432	no	NA	NA	90.8	112.1	NE	201	0.4	no	no
433	yes	no	no	105.9	103.9	116	197	0.1	no	no
434	no	NA	NA	NE	NE	NE	250	7.6	yes	no
435	no	NA	NA	111.7	89	86	331	0.2	no	no
436	yes	no	no	67.3	55.1	29.2	190	5.9	no	no
437	no	NA	NA	NE	NE	NE	313	NE	no	no
438	no	NA	NA	58.1	57.9	NE	238	0.2	no	no
439	no	NA	NA	81.1	81.4	151.8	149	0.1	no	no
440	no	NA	NA	79.3	58.7	83.3	282	14.4	yes	no
441	no	NA	NA	120.5	101.4	82.7	172	NE	no	no
442	no	NA	NA	65.1	32.9	45.3	136	0.4	no	no
443	no	NA	NA	49	53.6	NE	212	8.9	yes	no
444	yes	no	yes	77.9	73.4	NE	201	0.3	no	no
445	no	NA	NA	70.1	52.8	NE	249	0.1	no	no
446	no	NA	NA	NE	NE	NE	369	0.4	no	no
447	no	NA	NA	134.5	130.4	NE	164	0.1	no	no
448	yes	no	no	87.1	80.5	75.5	235	0.9	no	no
449	no	NA	NA	95.9	54	NE	294	0.5	no	no
450	yes	no	no	NE	NE	NE	228	1.8	no	no
451	no	NA	NA	67	60.8	60.4	397	9.3	no	no
452	no	NA	NA	NE	NE	NE	382	0.1	no	no
453	no	NA	NA	106.4	63.6	NE	215	0.2	no	no
454	yes	yes	yes	64	75.9	89.2	203	2.5	no	no
455	no	NA	NA	68.9	44.2	NE	163	0.1	no	no
456	no	NA	NA	61.4	43.7	NE	155	0.1	no	no
457	no	NA	NA	NE	NE	NE	169	NE	no	no
458	yes	no	no	91.3	85.7	81	248	0.8	no	no
459	no	NA	NA	NE	NE	NE	792	5.9	yes	no
460	no	NA	NA	78.5	66.8	84.7	912	0.3	no	no
461	no	NA	NA	71.4	65.1	71	188	3.7	no	no
462	no	NA	NA	NE	NE	NE	167	0.1	no	no
463	yes	no	no	101.9	89	NE	283	0.6	no	no
464	no	NA	NA	NE	NE	NE	281	0.2	no	no
465	no	NA	NA	79.6	72.2	NE	191	0.3	no	no
466	no	NA	NA	68.9	61.2	95.2	157	0.1	no	no
467	no	NA	NA	NE	NE	NE	466	3.4	yes	no
468	no	NA	NA	100	86.6	119.4	227	0	no	no
469	no	NA	NA	NE	NE	NE	351	5.6	yes	no
470	no	NA	NA	93.1	94.1	NE	178	0.9	no	no
471	yes	no	yes	NE	NE	NE	319	1.9	yes	no
472	yes	no	no	NE	NE	NE	322	0.2	yes	no
473	no	NA	NA	NE	NE	NE	296	15.6	yes	no
474	no	NA	NA	NE	NE	NE	219	1	no	no
475	no	NA	NA	103.5	65.3	64.7	212	0.1	no	no
476	no	NA	NA	81.7	93.3	NE	161	0.2	no	no
477	no	NA	NA	NE	NE	NE	311	1.9	yes	no
478	no	NA	NA	116.5	127	92.4	214	0.2	no	no
479	yes	no	yes	106.5	94.2	NE	220	0.3	no	no
480	yes	yes	yes	106.5	94.2	NE	196	0.3	no	no
481	no	NA	NA	115.1	81.1	NE	179	0.1	no	no
482	no	NA	NA	NE	NE	NE	172	0.2	yes	no
483	no	NA	NA	76.8	70.1	NE	277	1.1	yes	no
484	no	NA	NA	NE	NE	NE	192	0.1	no	no
485	no	NA	NA	112.8	80.1	NE	176	0.1	no	no
486	no	NA	NA	112.8	80.1	103.4	143	0.1	no	no
487	no	NA	NA	57.9	40.3	NE	155	0.6	yes	no
488	no	NA	NA	95.8	81	104.6	256	0.3	no	no
489	yes	no	no	NE	NE	NE	249	NE	no	no
490	no	NA	NA	43.6	40	NE	182	NE	yes	no
491	yes	no	no	NE	NE	NE	181	4.3	yes	no
492	no	NA	NA	NE	NE	NE	213	19.3	no	no
493	no	NA	NA	84.3	76.8	NE	190	NE	no	no
494	yes	no	no	101.9	106.3	NE	712	0.7	no	no
495	no	NA	NA	117.9	95.1	120.3	210	NE	no	no
496	no	NA	NA	108.3	96.3	104	188	14.7	no	no
497	no	NA	NA	99.5	100.6	NE	154	0.3	yes	no
498	yes	yes	yes	43.3	42	NE	168	0.1	no	no
499	yes	no	no	35.4	39.9	NE	225	0.2	no	no
500	no	NA	NA	100.9	90.3	83.3	230	0.9	yes	no
501	yes	no	yes	90.1	98.6	NE	208	NE	no	no
502	no	NA	NA	57.6	52.3	NE	150	2.2	no	no
503	yes	no	no	89.4	96.6	96.6	241	1.1	no	no
504	yes	no	no	73.9	68.8	NE	238	0.6	yes	no
505	no	NA	NA	104	91.7	103.8	160	NE	no	no
506	no	NA	NA	104	91.7	103.8	190	0.4	no	no
507	no	NA	NA	NE	NE	NE	268	0.7	no	no
508	no	NA	NA	NE	NE	NE	378	2.4	yes	no
509	no	NA	NA	NE	NE	NE	200	0.1	no	no
510	no	NA	NA	NE	NE	NE	241	0.2	yes	no
511	no	NA	NA	73.8	88.6	61.3	209	5.4	no	no
512	no	NA	NA	87.1	77.8	84.9	193	0.4	yes	no
513	no	NA	NA	NE	NE	NE	230	NE	no	no
514	no	NA	NA	NE	NE	NE	254	0.5	no	no
515	yes	yes	yes	71.4	79.6	NE	601	0.7	no	yes
516	no	NA	NA	55.9	43.9	99.1	227	NE	no	no
517	yes	no	no	NE	NE	NE	162	2.2	yes	no
518	no	NA	NA	94.2	92.1	NE	148	0.3	no	no
519	no	NA	NA	60.3	59.1	NE	177	7.6	yes	no
520	no	NA	NA	60.3	59.1	NE	189	6.9	yes	no
521	no	NA	NA	89	89.8	89.8	126	NE	no	no
522	no	NA	NA	NE	NE	NE	173	0.2	no	no
523	no	NA	NA	NE	NE	NE	170	NE	no	no
524	yes	no	no	NE	NE	NE	5874	11	yes	no
525	no	NA	NA	NE	NE	NE	196	1.3	no	no
526	no	NA	NA	102.2	106.3	75.5	428	NE	yes	yes
527	no	NA	NA	107.7	98.5	88.9	199	0.5	no	no
528	no	NA	NA	NE	NE	NE	268	0.1	yes	no
529	no	NA	NA	76.3	73.4	NE	176	1.1	no	no
530	no	NA	NA	84.2	71.8	NE	165	0.6	no	no
531	no	NA	NA	NE	NE	NE	227	6.8	yes	no
532	yes	no	no	NE	NE	NE	123	0.1	yes	no
533	no	NA	NA	60.6	46.2	95.2	167	2	yes	no
534	yes	no	yes	NE	NE	NE	NE	2.3	yes	no
535	no	NA	NA	81.7	92.8	107.6	120	0.1	no	no
536	no	NA	NA	NE	NE	NE	574	NE	no	no
537	yes	no	yes	93.7	85.2	127.2	192	6.6	yes	no
538	yes	yes	yes	NE	NE	NE	333	0.1	no	no
539	no	NA	NA	NE	NE	NE	160	0.3	no	no
540	no	NA	NA	NE	NE	NE	204	NE	no	no
541	no	NA	NA	NE	NE	NE	399	0.6	no	no
542	no	NA	NA	106	123.2	NE	201	0.1	yes	no
543	no	NA	NA	108.7	58.4	NE	233	0.1	no	no
544	no	NA	NA	100	97.4	89.1	178	0.1	no	no
545	no	NA	NA	73	53.9	NE	235	0.7	no	no
546	no	NA	NA	NE	NE	NE	361	1.6	yes	no
547	no	NA	NA	NE	NE	NE	207	0.4	no	no
548	no	NA	NA	NE	NE	NE	326	0.3	no	no
549	yes	no	yes	75.9	80.4	113.5	281	0.2	no	no
550	no	NA	NA	91.9	74.2	NE	180	NE	no	no
551	yes	no	no	NE	NE	NE	381	8.3	yes	no
552	no	NA	NA	109.8	53.7	122.3	173	3.8	no	no
553	no	NA	NA	103.4	139.8	NE	259	0.1	no	no
554	no	NA	NA	113.3	141.2	132.9	255	0.1	no	no
555	no	NA	NA	NE	NE	NE	204	NE	yes	no
556	no	NA	NA	113	70	87.5	247	2.5	no	no
557	no	NA	NA	113	70	NE	217	1.1	no	no
558	yes	yes	yes	NE	NE	NE	148	8.6	yes	no
559	yes	no	yes	88.3	33.3	NE	562	1.8	yes	no
560	no	NA	NA	112.9	53.9	61	294	6.1	no	no
561	no	NA	NA	67.9	70.3	103.2	174	0.1	no	no
562	no	NA	NA	67.9	70.3	103.2	210	0.5	yes	no
563	yes	no	no	NE	NE	NE	198	5.5	yes	yes
564	no	NA	NA	NE	NE	NE	234	0.5	yes	no
565	no	NA	NA	83.3	79.7	NE	253	0.2	no	no
566	no	NA	NA	55.9	50.5	72.6	173	0.1	no	no
567	yes	yes	no	106.6	103	50.8	243	5.9	yes	yes
568	no	NA	NA	93.5	96.6	146	148	2.4	no	no
569	yes	no	no	102.6	75.1	NE	667	8.4	no	no
570	no	NA	NA	87	53.7	NE	265	1.2	yes	no
571	no	NA	NA	105.1	96	105.3	228	1.1	no	no
572	no	NA	NA	NE	NE	NE	244	4	yes	no
573	no	NA	NA	62.9	63.3	71.6	164	0.4	no	no
574	no	NA	NA	NE	NE	NE	428	0.3	no	no
575	no	NA	NA	NE	NE	NE	561	0.2	no	no
576	no	NA	NA	92.5	115.2	94.4	238	NE	no	no
577	no	NA	NA	112.3	96.2	NE	144	NE	no	no
578	no	NA	NA	82	77.7	NE	317	NE	no	no
579	yes	no	no	69.3	61.5	NE	267	0.1	no	no
580	no	NA	NA	69.3	61.5	NE	219	0.3	no	no
581	yes	no	no	69.3	61.5	NE	215	1.2	no	no
582	no	NA	NA	81.2	42.9	73.1	203	NE	no	no
583	no	NA	NA	113.9	86.7	NE	185	1.2	no	no
584	no	NA	NA	97	102	NE	598	0.2	no	no
585	no	NA	NA	85	80.3	NE	284	0.5	no	no
586	no	NA	NA	90.2	85	NE	209	NE	no	no
587	no	NA	NA	90.2	85	85.5	212	0.1	no	no
588	no	NA	NA	NE	NE	NE	167	0.1	no	no
589	no	NA	NA	74.7	81	NE	138	2.8	no	no
590	no	NA	NA	100.4	112.3	155.4	125	0.3	no	no
591	no	NA	NA	111.7	92.7	NE	183	0.1	no	no
592	no	NA	NA	NE	NE	NE	241	14.4	yes	no
593	no	NA	NA	84.4	103.5	NE	176	1.3	no	no
594	no	NA	NA	83.3	60.3	NE	197	1.5	yes	no
595	no	NA	NA	87.7	57.8	71.3	212	0.3	yes	no
596	no	NA	NA	90.5	63.2	68.5	226	NE	yes	no
597	yes	yes	yes	71.3	68.5	38	285	21.6	yes	yes
598	no	NA	NA	96.5	77.4	NE	161	1.5	no	no
599	no	NA	NA	88.9	111.1	NE	208	0.1	yes	no
600	no	NA	NA	NE	NE	NE	252	NE	yes	no
601	no	NA	NA	89.5	79	NE	173	NE	no	no
602	no	NA	NA	NE	NE	NE	1349	3	yes	no
603	no	NA	NA	NE	NE	NE	395	2.7	no	no
604	no	NA	NA	NE	NE	NE	609	2.4	yes	no
605	no	NA	NA	NE	NE	NE	160	NE	no	no
606	no	NA	NA	97.5	109.7	97.4	413	0.6	no	no
607	no	NA	NA	NE	NE	NE	184	0.1	no	no
608	no	NA	NA	NE	NE	NE	2266	12.2	yes	no
609	yes	no	no	NE	NE	NE	205	0.3	no	no
610	no	NA	NA	NE	NE	NE	191	0.6	no	no
611	no	NA	NA	NE	NE	NE	180	1.1	yes	no
612	yes	no	no	85	70.9	NE	197	0.2	no	no
613	no	NA	NA	118.4	125.8	NE	225	0.1	no	no
614	no	NA	NA	NE	NE	NE	214	NE	no	no
615	no	NA	NA	NE	NE	NE	286	0.4	no	no
616	no	NA	NA	74.7	87.6	NE	259	NE	yes	no
617	no	NA	NA	100.6	92.8	NE	211	NE	no	no
618	yes	yes	no	47.1	59.2	NE	227	1.9	yes	no
619	yes	no	no	NE	NE	NE	216	8.3	yes	no
620	no	NA	NA	NE	NE	NE	148	10.8	yes	no
621	no	NA	NA	96.6	97.4	93.7	198	5.2	no	no
622	no	NA	NA	NE	NE	NE	240	0.2	no	no
623	no	NA	NA	NE	NE	NE	209	0.5	no	no
624	no	NA	NA	36.9	40.4	NE	725	8.1	yes	no
625	no	NA	NA	132	109	NE	248	NE	no	no
626	no	NA	NA	NE	NE	NE	199	0.1	no	no
627	no	NA	NA	NE	NE	NE	673	1.2	yes	no
628	no	NA	NA	67.1	62	NE	184	0.1	no	no
629	no	NA	NA	NE	NE	NE	203	0.1	no	no
630	yes	no	yes	115.1	116.2	NE	188	0.1	no	no
631	no	NA	NA	44.7	51.2	NE	187	0.3	no	no
632	no	NA	NA	108	102.3	132.9	190	0.1	no	no
633	yes	no	no	95.3	87.5	107.3	231	8	no	no
634	no	NA	NA	57.2	29.5	NE	215	0.2	no	no
635	no	NA	NA	NE	NE	NE	264	0	yes	no
636	no	NA	NA	65.4	50.7	NE	269	0.3	no	no
637	no	NA	NA	127.1	119.8	137	239	4.6	no	no
638	no	NA	NA	NE	NE	NE	182	0.6	yes	no
639	no	NA	NA	78.9	76.7	45.7	263	0.2	no	no
640	no	NA	NA	NE	NE	NE	156	5.3	no	no
641	no	NA	NA	NE	NE	NE	197	0.3	no	no
642	no	NA	NA	NE	NE	NE	153	0.1	no	no
643	no	NA	NA	NE	NE	NE	254	0.1	no	no
644	yes	yes	yes	NE	NE	NE	220	0.6	no	no
645	no	NA	NA	NE	NE	NE	203	1.4	yes	no
646	no	NA	NA	NE	NE	NE	189	0.2	no	no
647	no	NA	NA	63.1	80.5	98.5	281	1.6	no	no
648	no	NA	NA	NE	NE	NE	172	2.1	yes	no
649	no	NA	NA	NE	NE	NE	193	7.9	no	no
650	no	NA	NA	NE	NE	NE	442	0.6	yes	no
651	no	NA	NA	70	63.6	108.2	139	1.9	no	no
